# Supplementary material for: Oxidative Dissolution and the Aggregation of Silver Nanoparticles in Drinking and Natural Waters: The Influence of the Medium on the Process Development
Source: Toxics. 2024 Oct 18;12(10):757. doi: 10.3390/toxics12100757 (PMC11510811; doi:10.3390/toxics12100757)
Supplement: Supplementary file 1 [file toxics-12-00757-s001.zip]

Archive with 1 entries (1 files):
- toxics-3220112-supplementary.pdf
